# Supplementary material for: AOP-networkFinder—a versatile tool for the reconstruction and visualization of Adverse Outcome Pathway networks from AOP-Wiki
Source: Bioinform Adv. 2025 Jan 22;5(1):vbaf007. doi: 10.1093/bioadv/vbaf007 (PMC11835234; doi:10.1093/bioadv/vbaf007)
Supplement: vbaf007_Supplementary_Data [file vbaf007_supplementary_data.zip]

Archive with 1 entries (1 files):
- de896_R2_Supplementary_AOP-networkFinder.docx
